# Supplementary material for: Rejuvenating the Aging Heart by Enhancing the Expression of the Cisd2 Prolongevity Gene
Source: Int J Mol Sci. 2021 Oct 25;22(21):11487. doi: 10.3390/ijms222111487 (PMC8583758; doi:10.3390/ijms222111487)
Supplement: Supplementary file 1 [file ijms-22-11487-s001.zip]

Archive with 1 entries (1 files):
- ijms-1433039-supplementary.pdf
